# Supplementary material for: Investigating trends in antibiotic resistance of Escherichia coli isolated from clinical urine specimens in the Orkney Islands
Source: Microbiology (Reading). 2024 Oct 30;170(10):001514. doi: 10.1099/mic.0.001514 (PMC11524416; doi:10.1099/mic.0.001514)
Supplement: Uncited Supplementary Material 1. [file mic-170-01514-s001.xlsx]

## Sheet: Summary
	Data Summary
	Note: 'F' = Female, 'M' = Male, 'WBC' = White Blood Cell, 'RBC' = Red Blood Cell.
Sample Number	Sex	Age Range	Source	WBC Count	RBC Count	Epithelial Cells Present
1	F	18-50	Inpatient	>100	<10
2	F	>50	GP	>100	<10
3	F	>50	GP	>100	<10
4	F	>50	GP	>100	<10
5	M	18-50	GP	>100	<10	Yes
6	M	>50	GP	>100	<10	Yes
7	F	>50	GP	10-100	<10
8	F	>50	GP	<10	<10
9	F	>50	GP	>100	<10
10	F	>50	Inpatient	>100	<10	Yes
11	F	>50	Inpatient	>100	<10
12	M	>50	Inpatient	>100	<10
13	F	>50	GP	>100	<10	Yes
14	F	>50	GP	>10	<10
15	F	>50	GP	10-100	<10
16	M	>50	Inpatient	10-100	<10
17	M	>50	Inpatient	>100	<10
18	F	>50	GP	>100	<10
19	F	>50	GP	>100	<10
20	F	>50	GP	>100	<10
21	F	<18	GP	10-100	<10
22	F	>50	GP	>100	<10
23	F	>50	GP	>100	<10
24	F	>50	GP	<10	10-100	Yes
25	M	>50	GP	>100	<10
26	F	18-50	GP	<10	<10
27	F	>50	GP	>100	<10	Yes
28	F	>50	GP	>100	<10
29	F	>50	GP	>100	<10	Yes
30	M	>50	Inpatient	10-100	<10
31	F	>50	GP	>100	<10	Yes
32	F	>50	GP	>100	<10
33	M	>50	Day Unit	>100	<10
34	F	>50	GP	>100	<10
35	F	>50	GP	<10	<10
36	F	>50	GP	<10	<10	Yes
37	F	>50	GP	10-100	<10	Yes
38	F	>50	GP	10-100	<10
39	F	>50	Inpatient	>100	<10
40	F	>50	GP	>100	<10
41	F	18-50	GP	10-100	<10
42	F	>50	GP	>100	<10
43	F	<18	Inpatient	10-100	<10
44	F	<18	Inpatient	>100	<10
45	F	>50	GP	>100	<10
46	F	>50	GP	10-100	<10
47	F	>50	GP	>100	<10
48	F	>50	Inpatient	<10	>100
49	M	>50	GP	>100	>100
50	F	>50	GP	>100	<10
51	F	>50	GP	<10	<10	Yes
52	F	>50	GP	>100	<10
53	F	18-50	Inpatient	<10	<10	Yes
54	F	>50	GP	>100	<10	Yes
55	M	>50	GP	10-100	<10
56	M	>50	GP	>100	<10
57	F	>50	GP	>100	<10
58	F	>50	GP	<10	<10
59	F	>50	GP	>100	<10
60	F	18-50	GP	>100	<10
61	M	>50	GP	<10	<10
62	M	>50	Inpatient	>100	<10
63	F	>50	Inpatient	>100	<10
64	M	>50	Inpatient	10-100	<10
65	F	18-50	GP	>100	<10	Yes
66	F	>50	GP	>100	<10	Yes
67	F	18-50	GP	<10	<10	Yes
68	M	>50	GP	>100	<10
69	F	>50	GP	<10	<10	Yes
70	F	18-50	GP	10-100	<10	Yes
71	F	>50	Inpatient	<10	<10
72	F	>50	OP	10-100	<10	Yes
73	F	>50	GP	>100	<10	Yes
74	F	>50	GP	>100	<10
75	F	>50	GP	>100	<10
76	F	>50	Inpatient	>100	<10
77	F	>50	Inpatient	10-100	<10
78	F	>50	GP	<10	<10
79	M	>50	Inpatient	>100	<10
80	M	>50	GP	>100	<10
81	F	18-50	GP	>100	<10	Yes
82	F	>50	GP	<10	<10
83	F	>50	Inpatient	>100	<10
84	F	18-50	GP	10-100	<10	Yes
85	M	>50	GP	<10	<10
86	M	18-50	GP	>100	<10
87	F	18-50	GP	>100	<10	Yes
88	F	>50	GP	>100	<10
89	F	>50	GP	>100	<10
90	F	>50	GP	>100	<10
91	F	>50	Inpatient	10-100	<10
92	F	18-50	Inpatient	>100	<10	Yes
93	F	<18	GP	>100	<10
94	M	>50	GP	>100	<10
95	F	>50	GP	<10	<10	Yes
96	F	>50	GP	<10	<10
97	F	>50	GP	>100	<10
98	F	>50	Inpatient	>100	<10
99	F	<18	GP	>100	<10
100	M	>50	GP	>100	<10

## Sheet: Susceptibility Results
	Antibiotic susceptibilties for 100 E. coli isolates from clinical urine specimens collected from patients presenting with UTI in the Orkney Islands
	Note: 'R' = Resistant, 'S' = Sensitive, 'I' = Intermediate, 'TRM' = Terminated, 'ESBL' = Extended-Spectrum Beta-Lactamase producer
	Antibiotic Susceptibility														KEY:
Sample Number	AMX	TMP	FT	GM	AMC	CN	CIP	FOS	TZP	CTX	CAZ	MEM	ESBLs		AMX - Amoxicillin
1	S	S	S	S	S	S	S	S	S	S	S	S			TMP - Trimethoprim
2	S	S	S	S	S	S	S	S	S	S	S	S			FT - Nitrofurantoin
3	R	S	S	S	S	S	S	S	S	S	S	S			GM - Gentamicin
4	S	S	S	S	S	S	S	S	S	S	S	S			AMC - Co-amoxiclav
5	S	S	S	S	S	S	S	S	S	S	S	S			CN - Cephalexin
6	R	S	S	S	R	R	S	S	S	S	S	S	ESBL		CIP - Ciprofloxacin
7	R	S	S	S	R	S	S	S	S	S	S	S			FOS - Fosfomycin
8	S	S	S	S	S	S	S	S	S	S	S	S			TZP - Piperacillin-Tazobactam
9	S	S	S	S	S	S	S	S	S	S	S	S			CTX - Cefotaxime
10	R	S	S	S	S	R	R	R	S	R	R	S	ESBL		CAZ - Ceftazidime
11	S	S	S	S	S	S	S	S	S	S	S	S			MEM - Meropenem
12	R	R	S	S	S	R	R	S	S	R	R	S	ESBL
13	S	S	S	S	S	S	S	S	S	S	S	S
14	R	R	S	S	S	S	S	S	S	S	S	S
15	R	R	S	S	R	S	S	S	S	S	S	S
16	R	R	S	S	S	R	R	R	S	R	R	S	ESBL
17	S	R	S	S	S	S	S	S	S	S	S	S
18	R	S	S	S	S	S	S	S	S	S	S	S
19	S	S	S	S	S	S	S	S	S	S	S	S
20	S	S	S	S	S	S	S	S	S	S	S	S
21	R	S	S	S	S	S	S	S	S	S	S	S
22	S	S	S	S	S	S	S	S	S	S	S	S
23	S	S	S	S	S	S	S	S	S	S	S	S
24	S	S	S	S	S	S	S	S	S	S	S	S
25	S	R	S	S	S	S	S	S	S	S	S	S
26	S	S	S	S	S	S	S	S	S	S	S	S
27	S	S	S	S	S	S	S	S	S	S	S	S
28	R	S	S	S	S	S	S	S	S	S	S	S
29	R	S	S	S	R	S	S	S	S	S	S	S
30	R	R	S	S	S	R	R	S	S	R	R	S	ESBL
31	S	S	S	S	S	S	S	S	S	S	S	S
32	S	S	S	S	S	S	S	S	S	S	S	S
33	R	R	R	S	R	S	S	S	S	S	S	S
34	R	R	S	S	R	S	S	S	S	S	S	S
35	S	S	S	S	S	S	S	S	S	S	S	S
36	R	R	S	S	R	S	S	S	S	S	S	S
37	R	S	S	S	S	S	S	S	TRM	TRM	S	S
38	S	S	S	S	S	S	S	S	S	S	S	S
39	R	S	S	S	R	S	S	S	S	S	S	S
40	S	S	S	S	S	S	S	S	S	S	S	S
41	S	S	S	S	S	S	S	S	S	S	S	S
42	S	S	S	S	S	S	S	S	S	S	S	S
43	S	S	S	S	S	S	S	S	S	S	S	S
44	S	S	S	S	S	S	S	S	S	S	S	S
45	R	S	S	S	R	R	S	S	S	S	S	S
46	R	R	S	S	R	S	S	S	S	S	S	S
47	R	S	S	S	S	R	S	S	S	R	I	S	ESBL
48	R	S	S	S	R	S	S	S	S	S	S	S
49	R	R	S	S	R	S	S	S	S	S	S	S
50	S	S	S	S	S	S	S	S	S	S	S	S
51	S	S	S	S	S	S	S	S	S	S	S	S
52	S	S	S	S	S	S	S	S	S	S	S	S
53	S	S	S	S	S	S	S	S	S	S	S	S
54	R	S	S	S	S	S	S	S	S	S	S	S
55	R	R	S	S	S	S	S	S	S	S	S	S
56	R	R	S	S	S	R	R	R	S	R	I	S	ESBL
57	R	R	S	R	R	S	S	S	S	S	S	S
58	S	S	S	S	S	S	S	S	S	S	S	S
59	R	S	S	S	R	S	S	S	S	S	S	S
60	S	S	S	S	S	S	S	S	S	S	S	S
61	S	S	S	S	S	S	S	S	S	S	S	S
62	S	R	S	S	S	S	S	S	S	S	S	S
63	S	S	S	S	S	S	S	S	S	S	S	S
64	R	R	S	S	R	S	R	S	S	S	S	S
65	S	S	S	S	S	S	S	S	S	S	S	S
66	R	R	S	S	R	S	S	S	S	S	S	S
67	R	S	S	S	R	S	S	S	R	S	S	S
68	S	S	S	S	S	S	S	S	S	S	S	S
69	S	S	S	S	S	S	S	S	TRM	TRM	S	S
70	S	S	S	S	S	S	S	S	S	S	S	S
71	S	S	S	S	S	S	S	S	S	S	S	S
72	S	S	S	S	S	S	S	S	S	S	S	S
73	R	S	S	S	R	S	S	S	S	S	S	S
74	R	S	S	S	R	S	S	S	S	R	R	S	ESBL
75	R	S	S	S	R	S	S	S	S	S	S	S
76	S	S	S	S	S	S	S	S	S	S	S	S
77	S	S	S	S	S	S	S	S	S	S	S	S
78	R	R	S	S	S	R	R	S	S	R	R	S	ESBL
79	R	S	S	S	R	S	S	S	S	S	S	S
80	S	S	S	S	S	S	S	S	S	S	S	S
81	S	S	S	S	S	S	S	S	S	S	S	S
82	R	S	S	S	R	S	S	S	S	S	S	S
83	S	S	S	S	S	S	S	S	S	S	S	S
84	R	S	R	S	R	S	S	S	S	S	S	S
85	S	S	S	S	S	S	S	S	S	S	S	S
86	S	S	S	S	S	S	S	S	S	S	S	S
87	R	S	S	S	S	S	S	S	S	S	S	S
88	R	S	S	S	S	R	S	S	S	R	I	S
89	S	S	S	S	S	S	S	S	S	S	S	S
90	S	R	S	S	S	S	S	S	S	S	S	S
91	S	S	S	S	S	S	S	S	S	S	S	S
92	S	S	S	S	S	S	S	S	S	S	S	S
93	S	R	S	S	S	S	S	S	S	S	S	S
94	R	S	S	S	R	S	S	S	S	S	S	S
95	S	S	S	S	S	S	S	S	S	S	S	S
96	S	S	S	S	S	S	S	S	S	S	S	S
97	R	S	S	S	R	S	S	S	S	S	S	S
98	S	S	S	R	S	S	S	S	S	S	S	S
99	R	S	S	S	R	R	S	S	S	R	R	S	ESBL
100	R	S	S	S	R	R	R	S	S	R	R	S	ESBL
Rate (%)	44	21	2	2	27	12	8	3	1	11	8	0	11

## Sheet: Figures
	Tables & Figures
	Note: 'R' = Number of resistant isolate, 'N' = Total number of isolates, '%R' = Rate of resistance (percentage)
	Scotland (2022)			Balfour (2023)
Antibiotic	R	N	%R	R	N	%R
AMX	69666	142262	48.97	44	100	44
TMP	43211	137925	31.33	21	100	21
FT	2261	142139	1.59	2	100	2
GM	9315	140837	6.61	2	100	2
AMC	56141	135808	41.34	27	100	27
CIP	17757	133381	13.31	8	100	8
FOS	7116	128833	5.52	1	98	1.02
CTX	7191	131232	5.48	11	98	11.22
CAZ	6495	131630	4.93	8	100	8
MEM	3	131881	0	0	100	0
	Sex
	Male (N=21)		Female (N=79*)
Antibiotic	R	%R	R	%R
AMX	12	57.14	32	37.97
TMP	11	52.38	10	12.66
FT	1	4.76	1	1.27
GM	0	0	2	2.53
AMC	7	33.33	20	24.05
CN	6	28.57	6	6.33
CIP	6	28.57	2	2.53
FOS	2	9.52	1	1.27
TZP	0	0	1	1.3
CTX	5	23.81	6	7.79
CAZ	4	19.05	4	5.06
MEM	0	0	0	0
	*N=77 for TZP & CTX
	Patient Source
	Inpatient (N=25)		GP (N=75*)
Antibiotic	R	%R	R	%R
AMX	9	36	35	46.67
TMP	7	28	14	18.67
FT	1	4	1	1.33
GM	1	4	1	1.33
AMC	5	20	22	29.33
CN	4	16	8	10.67
CIP	5	20	3	4
FOS	2	8	1	1.33
TZP	0	0	1	1.37
CTX	4	16	7	9.59
CAZ	4	16	4	5.33
MEM	0	0	0	0
	*N=73 for TZP & CTX
	Age Group
	<18 (N=3)		18-50 (N=14)		>50 (N=83*)
Antibiotic	R	%R	R	%R	R	%R
AMX	2	66.67	3	21.43	39	46.99
TMP	1	33.33	0	0	20	24.1
FT	0	0	1	7.14	1	1.2
GM	0	0	0	0	2	2.41
AMC	1	33.33	2	14.29	24	28.92
CN	1	33.33	0	0	11	13.25
CIP	0	0	0	0	8	9.64
FOS	0	0	0	0	3	3.61
TZP	0	0	1	7.14	0	0
CTX	1	33.33	0	0	10	12.05
CAZ	1	33.33	0	0	7	8.43
MEM	0	0	0	0	0	0
	*N=81 for TZP & CTX
